# Supplementary material for: Factors That Support Technology Integration Practices in the Math Education of Children with Intellectual Disabilities
Source: Children (Basel). 2023 May 23;10(6):918. doi: 10.3390/children10060918 (PMC10296979; doi:10.3390/children10060918)
Supplement: Supplementary file 1 [file children-10-00918-s001.zip]

Archive with 1 entries (1 files):
- children-2236079-supplementary.pdf
